# Supplementary material for: CRISPR/Cas9-Mediated Gene Editing of BnFAD2 and BnFAE1 Modifies Fatty Acid Profiles in Brassica napus
Source: Genes (Basel). 2022 Sep 20;13(10):1681. doi: 10.3390/genes13101681 (PMC9602045; doi:10.3390/genes13101681)
Supplement: Supplementary file 1 [file genes-13-01681-s001.zip]

Archive with 1 entries (1 files):
- genes-1893436-supplementary.xlsx
