# Supplementary material for: CRISPR/Cas9-Mediated Gene Editing of BnFAD2 and BnFAE1 Modifies Fatty Acid Profiles in Brassica napus
Source: Genes (Basel). 2022 Sep 20;13(10):1681. doi: 10.3390/genes13101681 (PMC9602045; doi:10.3390/genes13101681)
Supplement: Supplementary file 1 [file genes-13-01681-s001.zip › genes-1893436-supplementary.xlsx]

## Sheet: Sheet1
Supplementary TableS1. List of primers used in this study
Gene	Primer
	Plasmid construction
BnFAD2 (BnaC05g40970D)	F: 5’-gtcAtgtcactcaatcgtctccca-3’
	R: 5’-aaactgggagacgattgagtgaca-3’
BnFAE1 (BnaA08g11130D/BnaC03g65980D)	F: 5’-gtcAgtaaaggagctttacgttaa -3’
	R: 5’-aaacttaacgtaaagctcctttac -3’
	Targeted sequencing
BnFAD2 (BnaC05g40970D)	F: TCTTTTCTTTCCGGCTACCActtg
	R: ATATTCTCCACGGTATAGACA
BnFAE1 (BnaA08g11130D)	F: TCATTCCCGAGAAACACTGA
	R: GAACTAGCTCGTACTTGGAC
BnFAE1 (BnaC03g65980D)	F1: AACCCCACTAAATTATGCGAT
	R1: CAATGATAACTTGCTCCGTCT
Cas9	5′-gaacggtagaaagaggatgc-3′
(ref. 27)	5′-cgtagagtccagtgatagac-3‘
